# Supplementary material for: Computational Models for Prediction of Yeast Strain Potential for Winemaking from Phenotypic Profiles
Source: PLoS One. 2013 Jul 16;8(7):e66523. doi: 10.1371/journal.pone.0066523 (PMC3713011; doi:10.1371/journal.pone.0066523)
Supplement: Table S2 — (XLSX) [file pone.0066523.s004.xlsx]

## Sheet: phenotypic data - 172 str
	30 ̊C		18 ºC		40 ºC		pH 2		pH 8		KCl (0.75M)		NaCl (1.5M)		CuSO4 (5mM)		SDS (0.01% w/v)		Ethanol 6% (v/v)		Ethanol 10% (v/v)		Ethanol 14% (v/v)		Iprodion (0.05 mg/mL)		Iprodion (0.1 mg/mL)		Procymidon (0.05 mg/mL)		Procymidon (0.1 mg/mL)		Cycloheximide (0.05 µg/mL)		Cycloheximide (0.1 µg/mL)		KHSO3 (150 mg/L)		KHSO3 (300 mg/L)		Wine suppl. with glucose (0.5 % w/v)		Wine suppl. with glucose (1 % w/v)
Strain Code	Phenotypic class	A640	Phenotypic class	A640	Phenotypic class	A640	Phenotypic class	A640	Phenotypic class	A640	Phenotypic class	A640	Phenotypic class	A640	Phenotypic class	A640	Phenotypic class	A640	Phenotypic class	A640	Phenotypic class	A640	Phenotypic class	A640	Phenotypic class	A640	Phenotypic class	A640	Phenotypic class	A640	Phenotypic class	A640	Phenotypic class	A640	Phenotypic class	A640	Phenotypic class	A640	Phenotypic class	A640	Phenotypic class	A640	Phenotypic class	A640
Z1	3	1.7	1	0.2	2	1	1	0.2	3	1.7	2	1	0	0.1	1	0.2	0	0.1	3	1.4	2	1	0	0.1	3	1.4	2	1	3	1.7	3	1.7	3	1.6	3	1.7	0	0.1	0	0.1	0	0.1	0	0.1
Z2	2	1	1	0.2	2	0.6	1	0.2	3	1.4	2	1	0	0.1	0	0.1	0	0.1	3	1.4	2	1	2	0.8	2	1	3	1.5	3	1.3	3	1.3	2	0	3	1.4	3	1.3	1	0.4	1	0.2	1	0.3
Z3	3	1.6	1	0.2	3	1.3	1	0.3	3	1.6	3	1.3	0	0.1	1	0.2	1	0.2	3	1.7	3	1.4	2	1	3	1.4	3	1.8	3	1.8	3	1.7	3	1.7	3	1.7	3	1.5	3	1.8	2	0.5	1	0.3
Z4	3	1.6	1	0.2	2	0.6	1	0.2	3	1.6	2	1	1	0.2	0	0.1	0	0.1	3	1.6	2	0.7	1	0.3	3	1.7	3	1.8	3	1.7	3	1.8	3	1.7	3	1.6	3	1.7	3	1.7	2	0.5	0	0.1
Z5	3	1.6	1	0.2	2	1	1	0.2	3	1.6	2	1	0	0.1	1	0.2	0	0.1	3	1.4	2	1	0	0.1	3	1.6	3	1.5	3	1.7	3	1.7	3	1.7	3	1.7	0	0.1	0	0.1	0	0.1	0	0.1
Z6	3	1.7	1	0.2	3	1.3	0	0.1	3	1.8	2	1	0	0.1	0	0.1	0	0.1	2	1	2	1	1	0.4	3	1.6	3	1.5	3	1.6	3	1.6	3	1.7	3	1.8	3	1.6	2	0.6	1	0.3	1	0.2
Z7	3	1.7	1	0.2	2	0.5	0	0.1	3	1.7	2	0.9	0	0.1	1	0.2	0	0.1	2	1	2	0.6	1	0.2	3	1.4	3	1.4	3	1.6	3	1.7	3	1.6	3	1.5	2	0.7	0	0.1	0	0.1	0	0.1
Z8	3	1.4	0	0.1	1	0.4	0	0.1	3	1.6	2	0.9	1	0.2	0	0.1	0	0.1	2	1	1	0.3	1	0.2	3	1.4	3	1.3	3	1.4	3	1.3	3	1.4	3	1.4	0	0.1	0	0.1	0	0.1	0	0.1
Z9	3	1.4	1	0.2	2	0.5	0	0.1	3	1.5	2	1	1	0.2	1	0.2	0	0.1	3	1.3	2	0.6	1	0.4	3	1.6	3	1.4	3	1.3	3	1.4	2	1	3	1.4	2	0.8	1	0.2	1	0.2	0	0.1
Z10	3	1.7	1	0.2	3	1.3	0	0.1	3	1.7	2	1	0	0.1	0	0.1	0	0.1	2	1	1	0.3	2	0.5	3	1.6	3	1.6	2	1	2	1	3	1.7	3	1.7	2	1	2	1	0	0.1	0	0.1
Z11	3	1.6	1	0.2	3	1.5	0	0.1	3	1.6	2	0.9	0	0.1	0	0.1	0	0.1	3	1.4	2	0.8	2	1	3	1.7	3	1.5	3	1.6	3	1.6	3	1.7	3	1.5	2	1	2	1	1	0.2	1	0.2
Z12	3	1.3	1	0.2	3	1.3	0	0.1	3	1.6	2	1	0	0.1	0	0.1	0	0.1	2	1	2	0.6	2	0.9	3	1.4	3	1.5	3	1.4	2	1	3	1.5	3	1.4	3	1.6	3	1.5	1	0.2	0	0.1
Z13	3	1.6	0	0.1	2	0.9	0	0.1	3	1.3	2	0.7	0	0.1	0	0.1	0	0.1	3	1.3	3	1.3	2	1	3	1.4	2	1	3	1.4	3	1.5	3	1.4	3	1.5	3	1.3	2	1	1	0.2	1	0.2
Z14	3	1.7	1	0.2	2	1	0	0.1	3	1.5	2	0.6	0	0.1	0	0.1	0	0.1	3	1.3	3	1.3	3	1.3	3	1.5	3	1.3	3	1.5	3	1.6	3	1.5	3	1.5	3	1.6	3	1.4	2	0.5	1	0.4
Z15	3	1.7	1	0.2	3	1.3	0	0.1	3	1.4	2	0.6	0	0.1	0	0.1	0	0.1	3	1.5	3	1.3	2	1	3	1.6	3	1.6	3	1.6	3	1.5	3	1.5	3	1.6	3	1.5	0	0.1	2	0.5	2	0.5
Z16	3	1.7	1	0.2	2	1	0	0.1	3	1.4	2	0.9	0	0.1	0	0.1	0	0.1	3	1.5	3	1.6	3	1.3	0	0.1	3	1.6	3	1.7	0	0.1	0	0.1	3	1.5	3	1.5	2	1	1	0.4	1	0.4
Z17	3	1.7	1	0.2	3	1.5	1	0.2	3	1.3	2	0.9	0	0.1	0	0.1	1	0.2	3	1.5	2	1	3	1.3	3	1.5	2	1	3	1.5	3	1.6	3	1.5	3	1.5	3	1.5	3	1.5	1	0.4	1	0.4
Z18	3	1.6	0	0.1	1	0.4	0	0.1	3	1.4	2	0.8	0	0.1	0	0.1	0	0.1	2	1	2	1	1	0.2	3	1.5	3	1.5	3	1.5	3	1.5	3	1.4	3	1.6	2	0.8	0	0.1	0	0.1	1	0.2
Z19	3	1.6	1	0.2	3	1.4	1	0.2	3	1.4	2	0.9	0	0.1	0	0.1	0	0.1	3	1.3	3	1.4	1	0.4	3	1.6	3	1.6	3	1.5	3	1.6	3	1.5	3	1.6	3	1.6	2	0.9	2	0.5	2	0.6
Z20	3	1.6	0	0.1	1	0.2	0	0.1	3	1.5	2	0.8	0	0.1	0	0.1	0	0.1	2	1	3	1.4	1	0.2	3	1.6	2	1	3	1.5	3	1.6	3	1.6	3	1.5	1	0.4	0	0.1	1	0.2	1	0.2
Z21	3	1.7	0	0.1	1	0.2	0	0.1	3	1.5	2	0.8	0	0.1	0	0.1	0	0.1	3	1.3	3	1.5	2	1	3	1.5	3	1.5	3	1.4	3	1.6	3	1.4	3	1.6	3	1.4	0	0.1	1	0.2	1	0.4
Z22	3	1.6	0	0.1	2	0.6	1	0.2	3	1.6	2	1	0	0.1	0	0.1	0	0.1	2	1	3	1.4	1	0.3	3	1.5	3	1.5	2	1	3	1.4	3	1.5	3	1.7	2	0.7	2	0.8	2	0.5	2	0.5
Z23	3	1.6	1	0.2	2	1	0	0.1	3	1.5	2	0.7	0	0.1	0	0.1	0	0.1	3	1.3	3	1.3	2	0.6	3	1.6	3	1.4	2	1	3	1.6	3	1.6	3	1.5	3	1.5	3	1.4	1	0.4	1	0.4
Z24	3	1.5	1	0.2	3	1.3	1	0.2	3	1.4	2	0.9	0	0.1	1	0.2	0	0.1	3	1.3	2	1	2	0.6	3	1.4	3	1.3	3	1.4	3	1.5	3	1.4	3	1.5	2	0.8	0	0.1	1	0.4	1	0.4
Z25	3	1.7	1	0.2	2	0.9	0	0.1	3	1.5	2	0.9	0	0.1	0	0.1	0	0.1	3	1.3	3	1.4	2	0.7	3	1.5	3	1.5	3	1.6	3	1.7	3	1.5	3	1.6	3	1.4	0	0.1	1	0.3	1	0.2
Z26	3	1.6	1	0.2	2	0.5	0	0.1	3	1.3	2	0.9	0	0.1	0	0.1	0	0.1	3	1.3	3	1.3	2	0.6	3	1.5	3	1.5	3	1.5	3	1.5	3	1.5	3	1.6	2	1	0	0.1	0	0.1	0	0.1
Z27	3	1.4	1	0.2	2	1	1	0.2	3	1.4	2	1	0	0.1	0	0.1	1	0.2	3	1.3	3	1.6	2	0.6	3	1.5	3	1.3	3	1.6	3	1.5	3	1.5	3	1.5	1	0.4	0	0.1	1	0.2	2	0.5
Z28	3	1.6	1	0.2	2	0.9	0	0.1	3	1.7	2	1	0	0.1	0	0.1	0	0.1	3	1.3	3	1.6	2	1	3	1.5	2	1	3	1.4	2	1	3	1.5	3	1.7	3	1.3	2	0.6	0	0.1	0	0.1
Z29	3	1.5	1	0.2	2	0.7	1	0.2	3	1.5	2	1	0	0.1	0	0.1	1	0.2	2	1	2	1	2	0.8	3	1.6	3	1.5	3	1.6	3	1.6	3	1.7	3	1.6	3	1.5	2	1	0	0.1	0	0.1
Z30	3	1.6	1	0.3	2	0.5	0	0.1	2	1	2	0.9	0	0.1	0	0.1	0	0.1	3	1.5	3	1.5	2	1	3	1.6	3	1.4	3	1.6	3	1.5	3	1.5	3	1.5	3	1.5	1	0.3	0	0.1	0	0.1
Z31	3	1.6	1	0.2	2	0.8	0	0.1	3	1.4	2	0.8	0	0.1	0	0.1	0	0.1	2	1	3	1.3	0	0.1	3	1.4	3	1.4	3	1.3	3	1.4	3	1.4	3	1.4	1	0.3	0	0.1	0	0.1	0	0.1
Z32	3	1.7	1	0.2	2	1	1	0.2	3	1.5	2	1	0	0.1	0	0.1	0	0.1	3	1.4	3	1.4	0	0.1	3	1.7	3	1.5	3	1.6	3	1.6	3	1.7	3	1.6	3	1.5	0	0.1	0	0.1	0	0.1
Z33	3	1.6	1	0.3	3	1.3	0	0.1	3	1.4	2	1	1	0.2	0	0.1	0	0.1	3	1.4	3	1.4	0	0.1	3	1.6	3	1.4	3	1.6	3	1.4	3	1.6	3	1.6	2	0.8	3	1.5	2	0.5	2	0.6
Z34	3	1.7	1	0.4	0	0.1	1	0.3	3	1.4	2	0.7	0	0.1	0	0.1	0	0.1	3	1.4	3	1.3	0	0.1	3	1.7	3	1.5	3	1.6	3	1.6	3	1.6	3	1.7	3	1.5	3	1.8	2	0.5	2	0.6
Z35	3	1.7	1	0.3	3	1.3	0	0.1	3	1.5	2	0.7	0	0.1	0	0.1	0	0.1	3	1.4	3	1.4	0	0.1	3	1.7	3	1.6	3	1.6	3	1.7	3	1.6	3	1.4	3	1.3	0	0.1	1	0.2	0	0.1
Z36	3	1.7	1	0.2	3	1.4	0	0.1	3	1.5	1	0.3	0	0.1	0	0.1	0	0.1	2	1	2	1	1	0.4	3	1.6	3	1.5	3	1.5	3	1.7	3	1.6	3	1.7	3	1.4	1	1	2	0.5	2	0.6
Z37	3	1.3	0	0.1	3	1.4	0	0.1	3	1.5	2	1	0	0.1	0	0.1	0	0.1	3	1.3	2	1	0	0.1	3	1.3	2	0.9	3	1.6	3	1.4	3	1.5	2	1	3	1.4	0	0.1	0	0.1	0	0.1
Z38	3	1.4	0	0.1	0	0.1	0	0.1	3	1.6	2	0.9	1	0.3	2	0.7	0	0.1	2	1	0	0.1	0	0.1	2	1	0	0.1	2	1	3	1.3	3	1.5	2	1	0	0.1	3	1.6	0	0.1	0	0.1
Z39	2	0.8	0	0.1	0	0.1	0	0.1	2	1	1	0.4	0	0.1	1	0.3	0	0.1	2	1	0	0.1	0	0.1	3	1.3	2	1	2	0.7	2	0.7	2	0.9	2	0.9	0	0.1	1	0.2	0	0.1	0	0.1
Z40	3	1.4	0	0.1	2	0.9	0	0.1	3	1.3	2	0.9	0	0.1	0	0.1	0	0.1	3	1.3	1	0.2	0	0.1	3	1.7	3	1.5	3	1.7	3	1.5	2	1	2	1	3	1.7	0	0.1	0	0.1	0	0.1
Z41	3	1.6	1	0.3	1	0.4	1	0.2	3	1.6	2	1	1	0.3	0	0.1	0	0.1	3	1.3	0	0.1	0	0.1	3	1.6	3	1.6	3	1.7	3	1.7	3	1.7	3	1.5	0	0.1	3	1.7	0	0.1	0	0.1
Z42	3	1.7	1	0.2	3	1.5	0	0.1	3	1.6	2	1	1	0.3	0	0.1	0	0.1	3	1.4	3	1.3	1	0.4	3	1.7	3	1.6	3	1.5	3	1.5	3	1.7	3	1.6	3	1.7	3	1.6	0	0.1	1	0.2
Z43	3	1.4	0	0.1	3	1.5	0	0.1	3	1.4	2	0.9	0	0.1	0	0.1	0	0.1	3	1.3	2	1	2	0.8	2	0.9	3	1.7	3	1.5	3	1.5	3	1.5	2	1	3	1.7	0	0.1	0	0.1	0	0.1
Z44	3	1.7	1	0.2	2	1	0	0.1	3	1.5	2	1	0	0.1	0	0.1	0	0.1	3	1.4	1	0.4	0	0.1	3	1.7	3	1.5	3	1.6	3	1.7	3	1.6	3	1.7	3	1.6	3	1.7	0	0.1	0	0.1
Z45	3	1.6	1	0.2	2	1	1	0.2	2	0.5	2	1	1	0.3	1	0.2	0	0.1	2	1	1	0.2	0	0.1	3	1.6	3	1.6	3	1.6	3	1.7	3	1.5	3	1.6	3	1.5	3	1.7	0	0.1	0	0.1
Z46	3	1.6	0	0.1	3	1.3	0	0.1	3	1.5	2	1	0	0.1	0	0.1	0	0.1	3	1.3	0	0.1	0	0.1	3	1.6	3	1.4	3	1.5	3	1.5	3	1.6	3	1.5	3	1.5	1	0.3	0	0.1	0	0.1
Z47	3	1.5	1	0.2	2	0.9	0	0.1	3	1.5	2	1	1	0.2	0	0.1	0	0.1	3	1.3	2	1	1	0.2	3	1.4	3	1.4	3	1.5	3	1.6	3	1.5	3	1.5	2	1	2	1	1	0.3	0	0.1
Z48	3	1.6	1	0.2	1	0.2	1	0.3	3	1.5	2	1	0	0.1	0	0.1	1	0.3	3	1.6	2	0.9	1	0.2	3	1.3	3	1.6	3	1.6	3	1.6	3	1.7	3	1.6	0	0.1	0	0.1	1	0.2	0	0.1
Z49	3	1.6	1	0.2	2	1	1	0.4	3	1.7	3	1.3	0	0.1	0	0.1	1	0.3	3	1.7	3	1.3	2	0.5	3	1.7	3	1.6	3	1.7	3	1.8	3	1.8	3	1.7	0	0.1	0	0.1	1	0.3	0	0.1
Z50	3	1.6	1	0.2	2	1	2	0.5	3	1.5	3	1.3	1	0.2	0	0.1	1	0.3	3	1.7	2	1	2	0.5	3	1.4	3	1.7	3	1.7	3	1.7	3	1.7	3	1.7	1	0.2	0	0.1	1	0.4	0	0.1
Z51	3	1.6	1	0.2	2	1	2	0.6	3	1.7	3	1.3	1	0.2	0	0.1	1	0.3	3	1.8	3	1.4	2	0.6	3	1.4	3	1.6	3	1.7	3	1.7	3	1.7	3	1.8	1	0.4	0	0.1	1	0.4	1	0.2
Z52	3	1.8	1	0.2	3	1.3	1	0.3	3	1.7	2	1	1	0.3	1	0.2	0	0.1	3	1.6	2	1	2	0.8	3	1.5	3	1.6	3	1.7	3	1.6	3	1.8	3	1.7	2	0.9	0	0.1	2	0.6	2	0.6
Z53	3	1.5	0	0.1	2	0.7	1	0.2	3	1.6	3	1.3	1	0.3	1	0.2	1	0.2	3	1.6	2	1	2	1	3	1.5	3	1.6	3	1.6	3	1.6	3	1.5	3	1.6	3	1.4	2	1	2	0.6	1	0.2
Z54	3	1.6	1	0.2	2	1	1	0.3	3	1.6	3	1.4	1	0.2	1	0.2	1	0.2	3	1.5	2	1	2	1	3	1.5	3	1.6	3	1.6	3	1.6	3	1.7	3	1.7	3	1.7	2	0.9	2	0.5	1	0.3
Z55	3	1.6	1	0.3	2	1	1	0.3	3	1.6	3	1.3	0	0.1	1	0.2	1	0.2	3	1.5	2	1	0	0.1	3	1.4	3	1.7	3	1.5	3	1.6	3	1.7	3	1.7	1	0.4	0	0.1	1	0.2	0	0.1
Z56	3	1.5	1	0.2	2	1	1	0.3	3	1.5	2	1	1	0.2	1	0.2	0	0.1	3	1.6	2	0.7	0	0.1	3	1.5	3	1.7	3	1.5	3	1.6	3	1.7	3	1.7	1	0.4	0	0.1	0	0.1	0	0.1
Z57	3	1.7	1	0.2	2	0.9	1	0.3	3	1.6	2	1	0	0.1	0	0.1	0	0.1	3	1.6	2	0.7	0	0.1	3	1.5	3	1.6	3	1.7	3	1.7	3	1.8	3	1.7	2	1	1	0.2	0	0.1	0	0.1
Z58	3	1.7	1	0.2	3	1.5	1	0.4	3	1.5	3	1.3	1	0.2	1	0.3	1	0.2	3	1.6	3	1.4	1	0.4	3	1.5	3	1.7	3	1.7	3	1.7	3	1.7	3	1.7	0	0.1	0	0.1	0	0.1	0	0.1
Z59	3	1.5	1	0.3	2	1	1	0.3	3	1.8	3	1.3	1	0.2	1	0.3	1	0.3	3	1.7	3	1.3	1	0.4	3	1.4	3	1.6	3	1.6	3	1.6	3	1.8	3	1.8	0	0.1	0	0.1	1	0.3	0	0.1
Z60	3	1.6	0	0.1	1	0.2	0	0.1	2	0.8	2	1	0	0.1	0	0.1	0	0.1	3	1.4	2	1	1	0.4	3	1.7	3	1.6	3	1.7	3	1.7	3	1.7	3	1.6	3	1.4	1	0.2	0	0.1	1	0.2
Z61	3	1.6	1	0.2	2	1	1	0.4	3	1.6	2	1	0	0.1	0	0.1	0	0.1	3	1.5	2	1	0	0.1	3	1.4	3	1.6	3	1.5	3	1.6	3	1.4	3	1.6	0	0.1	0	0.1	0	0.1	0	0.1
Z62	2	1	0	0.1	0	0.1	0	0.1	2	0.7	2	0.8	0	0.1	0	0.1	0	0.1	1	0.4	1	0.2	0	0.1	2	0.9	1	0.3	3	1.4	2	1	2	1	3	1.4	0	0.1	1	0.2	0	0.1	0	0.1
Z63	3	1.3	0	0.1	1	0.2	0	0.1	2	1.2	2	0.9	0	0.1	0	0.1	0	0.1	2	1	2	0.8	0	0.1	3	1.4	2	1	3	1.3	2	1	0	0.1	0	0.1	2	0.6	2	0.7	0	0.1	0	0.1
Z64	3	1.3	1	0.2	2	0.9	0	0.1	3	1.7	2	1	2	0.5	0	0.1	0	0.1	3	1.4	1	0.2	1	0.4	3	1.5	3	1.5	3	1.6	3	1.6	3	1.6	3	1.6	0	0.1	0	0.1	0	0.1	0	0.1
Z65	3	1.6	1	0.3	2	1	0	0.1	3	1.5	2	1	1	0.2	0	0.1	0	0.1	3	1.4	2	0.5	2	0.7	3	1.6	3	1.3	3	1.6	3	1.6	3	1.6	3	1.6	1	0.2	0	0.1	1	0.4	0	0.1
Z66	3	1.5	0	0.1	3	1.5	0	0.1	3	1.6	2	1	1	0.2	0	0.1	0	0.1	3	1.5	2	0.6	2	1	3	1.7	3	1.6	3	1.5	3	1.6	3	1.5	3	1.6	3	1.8	3	1.7	0	0.1	0	0.1
Z67	3	1.4	0	0.1	2	0.9	0	0.1	3	1.5	2	1	0	0.1	0	0.1	0	0.1	3	1.5	2	0.5	2	1	3	1.6	3	1.4	3	1.5	3	1.5	3	1.5	3	1.5	2	0.8	0	0.1	0	0.1	0	0.1
Z68	3	1.4	1	0.3	3	1.5	0	0.1	3	1.3	2	1	1	0.2	0	0.1	0	0.1	3	1.6	2	0.6	2	1	3	1.6	3	1.6	3	1.7	3	1.5	3	1.5	3	1.6	3	1.7	3	1.6	2	0.5	0	0.1
Z69	3	1.4	1	0.2	3	1.5	0	0.1	3	1.5	2	1	0	0.1	0	0.1	0	0.1	3	1.4	1	0.4	2	1	3	1.5	3	1.5	3	1.5	3	1.5	3	1.3	2	0.9	3	1.4	3	1.4	1	0.2	0	0.1
Z70	3	1.6	1	0.2	3	1.5	0	0.1	3	1.6	2	1	0	0.1	0	0.1	0	0.1	3	1.4	2	0.7	2	0.9	3	1.5	3	1.5	3	1.6	3	1.5	3	1.6	3	1.6	3	1.4	2	1	1	0.2	0	0.1
Z71	3	1.4	1	0.3	3	1.3	0	0.1	3	1.6	2	1	1	0.2	0	0.1	0	0.1	2	1	2	0.7	2	0.8	3	1.5	3	1.5	3	1.4	3	1.5	2	1	2	1	3	1.3	3	1.3	1	0.3	1	0.2
Z72	3	1.6	1	0.2	2	1	1	0.3	3	1.6	3	1.4	2	0.6	1	0.3	1	0.2	3	1.4	2	1	1	0.4	3	1.6	3	1.6	3	1.7	3	1.6	3	1.7	3	1.7	2	0.6	0	0.1	1	0.2	1	0.2
Z73	3	1.6	1	0.3	3	1.5	1	0.3	3	1.5	3	1.3	1	0.4	1	0.3	1	0.4	3	1.5	2	1	2	0.6	3	1.6	3	1.5	3	1.6	3	1.5	3	1.7	3	1.7	3	1.7	3	1.8	2	0.5	1	0.4
Z74	3	1.7	1	0.4	3	1.4	1	0.3	3	1.6	3	1.3	1	0.4	2	0.5	1	0.2	3	1.4	3	1.4	2	0.9	3	1.6	3	1.6	3	1.6	3	1.7	3	1.7	3	1.7	3	1.7	3	1.7	2	0.5	2	0.6
Z75	3	1.4	1	0.2	2	0.9	1	0.4	3	1.3	2	1	1	0.2	1	0.3	1	0.3	1	0.4	2	0.6	1	0.3	3	1.3	3	1.3	3	1.4	3	1.4	3	1.4	3	1.4	1	0.2	0	0.1	0	0.1	1	0.2
Z76	3	1.6	1	0.4	3	1.3	1	0.3	3	1.5	2	1	2	0.5	2	0.5	2	0.6	3	1.4	2	1	2	0.8	3	1.5	3	1.5	3	1.7	3	1.6	3	1.5	3	1.6	3	1.6	3	1.5	2	0.6	2	0.5
Z77	3	1.6	1	0.4	3	1.3	1	0.3	3	1.4	3	1.3	1	0.2	1	0.2	1	0.4	3	1.4	3	1.3	2	0.6	3	1.5	3	1.5	3	1.7	3	1.6	3	1.6	3	1.7	3	1.5	3	1.5	2	0.5	1	0.3
Z78	3	1.8	1	0.2	2	1	1	0.3	3	1.5	2	1	1	0.4	1	0.2	1	0.2	3	1.7	3	1.4	2	0.8	3	1.6	3	1.7	3	1.5	3	1.7	3	1.8	3	1.8	3	1.7	3	1.4	2	0.5	1	0.4
Z79	3	1.6	1	0.2	2	0.8	1	0.3	3	1.5	2	1	1	0.2	1	0.2	1	0.3	3	1.6	3	1.3	2	0.8	3	1.4	3	1.5	3	1.6	3	1.7	3	1.6	3	1.6	2	1	1	0.2	1	0.3	1	0.2
Z80	3	1.6	1	0.2	3	1.3	0	0.1	3	1.3	2	1	1	0.3	0	0.1	0	0.1	3	1.7	1	0.4	0	0.1	3	1.7	3	1.5	3	1.7	3	1.7	3	1.7	3	1.6	3	1.5	3	1.4	0	0.1	0	0.1
Z81	3	1.7	1	0.2	2	1	1	0.3	3	1.5	2	1	1	0.2	1	0.3	1	0.2	3	1.6	3	1.3	2	0.8	3	1.5	3	1.6	3	1.5	3	1.6	3	1.6	3	1.6	1	0.2	0	0.1	1	0.2	1	0.2
Z82	3	1.8	1	0.3	2	1	1	0.3	3	1.5	3	1.3	2	0.6	1	0.2	1	0.2	3	1.7	3	1.4	2	1	3	1.5	3	1.7	3	1.8	3	1.7	3	1.7	3	1.7	3	1.7	3	1.8	2	0.6	2	0.5
Z83	3	1.6	1	0.2	2	1	1	0.4	3	1.3	2	1	1	0.2	1	0.2	1	0.2	3	1.7	3	1.3	2	1	2	1	3	1.5	3	1.6	3	1.6	3	1.5	3	1.6	2	1	2	0.6	2	0.5	1	0.3
Z84	3	1.6	1	0.2	2	0.8	1	0.3	3	1.8	3	1.3	2	0.5	1	0.3	1	0.3	3	1.6	3	1.4	2	1	3	1.5	3	1.7	3	1.6	3	1.7	3	1.6	3	1.6	3	1.4	3	1.8	2	0.5	1	0.4
Z85	3	1.7	1	0.2	3	1.6	1	0.2	3	1.6	3	1.3	0	0.1	0	0.1	0	0.1	3	1.4	2	0.8	1	0.2	3	1.5	3	1.7	3	1.6	3	1.6	3	1.7	3	1.5	3	1.8	3	1.8	0	0.1	0	0.1
Z86	3	1.5	0	0.1	0	0.1	0	0.1	3	1.5	2	0.6	0	0.1	0	0.1	0	0.1	2	0.8	1	0.2	0	0.1	3	1.5	2	1	3	1.4	3	1.5	3	1.4	3	1.5	0	0.1	1	0.2	0	0.1	0	0.1
Z87	3	1.6	0	0.1	0	0.1	1	0.2	3	1.6	2	1	0	0.1	1	0.2	0	0.1	2	0.9	0	0.1	0	0.1	3	1.6	2	1	3	1.6	3	1.4	3	1.7	3	1.6	0	0.1	0	0.1	0	0.1	0	0.1
Z88	3	1.5	1	0.2	3	1.4	0	0.1	2	0.7	2	1	0	0.1	0	0.1	0	0.1	3	1.3	1	0.3	0	0.1	3	1.3	3	1.3	3	1.5	3	1.6	3	1.3	3	1.4	3	1.5	3	1.8	0	0.1	0	0.1
Z89	3	1.5	0	0.1	0	0.1	1	0.2	3	1.6	2	1	0	0.1	0	0.1	1	0.2	2	1	1	0.2	0	0.1	3	1.6	3	1.6	3	1.6	3	1.6	3	1.6	3	1.6	0	0.1	0	0.1	0	0.1	0	0.1
Z90	3	1.7	0	0.1	0	0.1	0	0.1	3	1.7	3	1.3	1	0.2	1	0.2	0	0.1	2	1	2	0.6	0	0.1	3	1.6	3	1.6	3	1.7	3	1.7	3	1.7	3	1.6	0	0.1	0	0.1	0	0.1	0	0.1
Z91	3	1.7	0	0.1	0	0.1	0	0.1	3	1.3	2	1	0	0.1	0	0.1	0	0.1	2	1	2	0.7	0	0.1	3	1.5	3	1.5	3	1.6	3	1.6	3	1.6	3	1.5	0	0.1	0	0.1	0	0.1	0	0.1
Z92	3	1.6	0	0.1	0	0.1	1	0.3	3	1.6	2	1	0	0.1	0	0.1	1	0.2	2	1	2	1	1	0.3	3	1.5	3	1.5	3	1.4	3	1.5	3	1.6	3	1.6	0	0.1	2	0.5	0	0.1	0	0.1
Z93	3	1.6	0	0.1	0	0.1	1	0.2	3	1.5	2	1	1	0.2	0	0.1	0	0.1	2	1	2	1	2	0.6	3	1.4	3	1.4	3	1.5	3	1.6	3	1.5	3	1.6	0	0.1	2	0.7	1	0.2	0	0.1
Z94	3	1.6	1	0.2	3	1.3	1	0.2	2	1	2	1	2	0.6	0	0.1	0	0.1	3	1.3	3	1.3	2	1	3	1.4	3	1.5	3	1.4	3	1.4	3	1.5	3	1.6	3	1.5	3	1.7	0	0.1	0	0.1
Z95	3	1.5	1	0.2	3	1.4	1	0.3	3	1.5	2	0.8	0	0.1	1	0.2	0	0.1	3	1.3	1	0.4	0	0.1	3	1.3	3	1.4	3	1.6	3	1.6	3	1.5	3	1.5	3	1.6	3	1.7	0	0.1	0	0.1
Z96	3	1.7	0	0.1	0	0.1	1	0.2	3	1.7	2	1	0	0.1	1	0.2	0	0.1	2	1	2	0.8	0	0.1	3	1.7	3	1.7	3	1.6	3	1.6	3	1.7	3	1.6	0	0.1	1	0.2	0	0.1	0	0.1
Z97	3	1.5	0	0.1	0	0.1	0	0.1	3	1.6	2	1	1	0.2	0	0.1	0	0.1	2	0.9	2	0.6	0	0.1	3	1.5	3	1.3	3	1.7	3	1.5	3	1.6	3	1.4	0	0.1	1	0.2	0	0.1	0	0.1
Z98	3	1.6	1	0.2	0	0.1	0	0.1	3	1.6	2	1	1	0.3	1	0.2	0	0.1	3	1.3	2	1	1	0.3	3	1.5	3	1.5	3	1.7	3	1.5	3	1.6	3	1.6	0	0.1	0	0.1	0	0.1	0	0.1
Z99	3	1.6	1	0.2	3	1.4	1	0.4	3	1.4	2	1	2	0.6	0	0.1	0	0.1	3	1.3	3	1.4	2	1	3	1.5	3	1.5	3	1.5	3	1.6	3	1.4	3	1.5	3	1.6	3	1.7	0	0.1	0	0.1
Z100	3	1.5	1	0.2	1	0.4	1	0.2	2	0.6	2	1	0	0.1	0	0.1	0	0.1	3	1.4	2	0.7	0	0.1	3	1.4	3	1.4	3	1.6	3	1.7	3	1.4	3	1.4	0	0.1	0	0.1	0	0.1	0	0.1
Z101	3	1.4	0	0.1	0	0.1	0	0.1	3	1.4	2	1	0	0.1	1	0.3	1	0.2	2	0.9	0	0.1	0	0.1	2	1	3	1.3	3	1.4	3	1.3	0	0.1	3	1.4	1	0.2	2	0.6	0	0.1	0	0.1
Z102	3	1.6	0	0.1	0	0.1	0	0.1	3	1.7	2	1	1	0.2	0	0.1	1	0.2	3	1.3	0	0.1	0	0.1	3	1.6	3	1.3	3	1.5	3	1.6	3	1.5	3	1.5	0	0.1	1	0.3	0	0.1	0	0.1
Z103	3	1.6	1	0.2	0	0.1	0	0.1	3	1.5	2	1	1	0.2	0	0.1	1	0.2	3	1.4	0	0.1	0	0.1	3	1.8	3	1.8	3	1.7	3	1.6	3	1.6	3	1.5	0	0.1	0	0.1	0	0.1	0	0.1
Z104	3	1.6	0	0.1	0	0.1	0	0.1	3	1.5	3	1.3	0	0.1	0	0.1	0	0.1	2	1	1	0.3	0	0.1	3	1.7	3	1.5	3	1.7	3	1.6	3	1.7	3	1.5	0	0.1	0	0.1	0	0.1	0	0.1
Z105	3	1.4	0	0.1	0	0.1	0	0.1	3	1.4	2	1	0	0.1	0	0.1	0	0.1	3	1.4	2	0.9	2	0.9	3	1.3	3	1.3	3	1.6	3	1.3	3	1.4	3	1.4	0	0.1	0	0.1	0	0.1	0	0.1
Z106	3	1.5	1	0.2	2	0.9	0	0.1	3	1.3	2	1	1	0.2	0	0.1	0	0.1	3	1.4	2	0.8	1	0.3	3	1.4	3	1.4	3	1.6	3	1.4	3	1.5	3	1.4	2	1	2	1	1	0.3	0	0.1
Z107	3	1.7	1	0.2	0	0.1	1	0.2	3	1.4	3	1.3	1	0.2	0	0.1	0	0.1	3	1.3	3	1.3	1	0.4	3	1.8	3	1.6	3	1.7	3	1.6	3	1.6	3	1.6	0	0.1	3	1.6	0	0.1	0	0.1
Z108	3	1.6	0	0.1	2	0.7	0	0.1	3	1.3	2	1	1	0.2	0	0.1	0	0.1	3	1.3	3	1.3	2	0.6	3	1.7	3	1.3	3	1.6	3	1.6	3	1.4	3	1.5	2	0.5	2	0.8	0	0.1	0	0.1
Z109	3	1.6	1	0.2	0	0.1	1	0.2	3	1.3	2	1	1	0.3	1	0.2	0	0.1	2	1	0	0.1	0	0.1	3	1.5	3	1.4	3	1.7	3	1.6	3	1.8	3	1.5	2	0.5	3	1.7	0	0.1	0	0.1
Z110	3	1.5	0	0.1	0	0.1	0	0.1	3	1.6	2	0.9	0	0.1	0	0.1	0	0.1	2	1	0	0.1	0	0.1	3	1.4	3	1.3	3	1.5	3	1.5	3	1.5	3	1.4	0	0.1	2	1	0	0.1	0	0.1
Z111	3	1.5	0	0.1	3	1.3	0	0.1	3	1.5	2	0.8	0	0.1	0	0.1	0	0.1	3	1.3	0	0.1	0	0.1	3	1.4	3	1.3	3	1.6	2	1	3	1.5	3	1.4	3	1.6	0	0.1	0	0.1	0	0.1
Z112	3	1.4	0	0.1	0	0.1	0	0.1	3	1.4	2	1	1	0.3	0	0.1	0	0.1	3	1.3	0	0.1	0	0.1	3	1.6	3	1.4	3	1.5	2	1	3	1.6	3	1.5	0	0.1	3	1.6	0	0.1	0	0.1
Z113	3	1.6	0	0.1	0	0.1	0	0.1	3	1.5	2	1	0	0.1	0	0.1	0	0.1	2	1	0	0.1	0	0.1	3	1.5	3	1.4	3	1.7	3	1.6	3	1.7	3	1.5	0	0.1	0	0.1	0	0.1	0	0.1
Z114	3	1.6	0	0.1	0	0.1	0	0.1	3	1.7	2	0.9	0	0.1	1	0.2	0	0.1	2	1	0	0.1	0	0.1	3	1.6	3	1.4	3	1.6	3	1.3	3	1.6	3	1.7	0	0.1	0	0.1	0	0.1	0	0.1
Z115	3	1.6	0	0.1	0	0.1	0	0.1	3	1.7	2	1	0	0.1	0	0.1	0	0.1	3	1.4	0	0.1	0	0.1	3	1.5	3	1.3	3	1.6	3	1.6	3	1.7	3	1.6	0	0.1	0	0.1	0	0.1	0	0.1
Z116	3	1.6	0	0.1	3	1.2	0	0.1	3	1.6	2	1	1	0.1	0	0.2	0	0.1	3	1.4	1	0.3	0	0.1	3	1.6	3	1.5	3	1.7	3	1.6	3	1.6	3	1.7	3	1.6	3	1.7	0	0.1	0	0.1
Z117	3	1.5	1	0.2	2	1	0	0.1	3	1.5	2	1	0	0.2	1	0.1	0	0.1	3	1.7	1	0.3	0	0.1	3	1.5	3	1.5	3	1.6	3	1.7	3	1.6	3	1.6	3	1.5	3	1.7	0	0.1	0	0.1
Z118	3	1.7	1	0.2	3	1.3	2	0.5	3	1.7	2	1	1	0.4	1	0.2	0	0.1	3	1.5	2	0.5	0	0.1	3	1.7	3	1.4	3	1.6	3	1.6	3	1.6	3	1.7	3	1.6	3	1.6	1	0.2	1	0.2
Z119	3	1.7	1	0.2	2	1	1	0.2	3	1.6	2	1	1	0.4	0	0.1	0	0.1	3	1.6	2	1	2	0.6	3	1.7	3	1.4	3	1.7	3	1.7	3	1.6	3	1.7	3	1.7	3	1.7	0	0.1	0	0.1
Z120	3	1.7	1	0.2	3	1.4	0	0.1	3	1.5	2	1	0	0.1	0	0.1	0	0.1	3	1.4	2	0.8	0	0.1	3	1.6	3	1.5	3	1.7	3	1.7	3	1.6	3	1.8	3	1.6	3	1.8	1	0.2	1	0.2
Z121	3	1.7	1	0.3	3	1.4	1	0.4	3	1.6	3	1.3	2	0.6	1	0.2	1	0.3	3	1.7	2	1	2	0.6	3	1.6	3	1.7	3	1.6	3	1.7	3	1.8	3	1.7	3	1.9	3	1.8	0	0.1	2	0.5
Z122	3	1.5	1	0.4	2	1	1	0.2	3	1.6	2	1	1	0.3	1	0.2	0	0.1	3	1.3	2	0.9	0	0.1	3	1.5	3	1.6	3	1.6	3	1.7	3	1.6	3	1.5	3	1.3	3	1.4	1	0.4	1	0.2
Z123	3	1.5	1	0.2	3	1.4	0	0.1	3	1.4	2	1	1	0.2	0	0.1	0	0.1	3	1.3	3	1.3	0	0.1	3	1.4	3	1.6	3	1.7	3	1.7	3	1.6	3	1.5	3	1.4	3	1.5	1	0.3	0	0.1
Z124	3	1.5	1	0.3	2	1	0	0.1	3	1.4	2	1	1	0.3	1	0.2	0	0.1	3	1.3	0	0.1	0	0.1	3	1.5	3	1.6	3	1.7	3	1.7	3	1.7	3	1.6	3	1.5	3	1.4	1	0.4	1	0.2
Z125	3	1.7	1	0.3	3	1.4	0	0.1	3	1.4	2	1	1	0.3	0	0.1	0	0.1	3	1.4	2	0.7	1	0.3	3	1.7	3	1.5	3	1.6	3	1.7	3	1.6	3	1.7	3	1.7	3	1.5	1	0.3	0	0.1
Z126	3	1.7	1	0.3	2	1	1	0.3	3	1.6	3	1.5	1	0.2	1	0.3	1	0.2	3	1.7	2	1	0	0.1	3	1.5	3	1.6	3	1.7	3	1.6	3	1.7	3	1.6	3	1.4	2	0.9	0	0.1	0	0.1
Z128	3	1.7	1	0.4	3	1.4	1	0.2	3	1.3	2	1	0	0.1	1	0.2	0	0.1	3	1.4	1	0.4	1	0.4	3	1.8	2	1	3	1.7	3	1.7	3	1.7	3	1.6	3	1.6	3	1.6	1	0.4	1	0.2
Z129	3	1.7	2	0.5	3	1.5	0	0.1	3	1.5	2	1	1	0.2	1	0.2	0	0.1	3	1.6	2	1	2	0.5	3	1.4	3	1.7	3	1.7	3	1.7	3	1.7	3	1.6	3	1.7	3	1.6	2	0.5	1	0.3
Z130	3	1.6	1	0.2	2	0.7	0	0.1	3	1.3	2	1	0	0.1	0	0.1	0	0.1	3	1.4	1	0.4	0	0.1	2	1	3	1.7	3	1.6	3	1.6	3	1.5	3	1.6	3	1.5	2	0.5	0	0.1	0	0.1
Z131	3	1.6	1	0.2	2	0.9	0	0.1	2	1	2	1	0	0.1	0	0.1	0	0.1	3	1.6	2	0.5	0	0.1	2	1	3	1.7	3	1.5	3	1.7	3	1.6	3	1.6	3	1.6	3	1.6	0	0.1	0	0.1
Z132	3	1.7	0	0.1	2	1	0	0.1	3	1.3	2	1	1	0.3	0	0.1	0	0.1	3	1.7	2	0.5	0	0.1	3	1.3	3	1.7	3	1.7	3	1.7	3	1.6	3	1.6	3	1.6	3	1.4	0	0.1	0	0.1
Z133	3	1.6	0	0.1	2	1	0	0.1	3	1.7	2	1	1	0.3	0	0.1	0	0.1	3	1.5	2	0.5	0	0.1	2	1	3	1.6	3	1.7	3	1.8	3	1.7	3	1.6	2	1	0	0.1	0	0.1	0	0.1
Z134	3	1.6	1	0.2	2	0.8	0	0.1	3	1.5	2	1	2	0.5	0	0.1	0	0.1	3	1.6	2	0.7	0	0.1	2	1	3	1.6	3	1.7	3	1.7	3	1.7	3	1.6	3	1.6	3	1.5	0	0.1	0	0.1
Z135	3	1.7	0	0.1	1	0.2	0	0.1	3	1.5	2	1	0	0.1	0	0.1	0	0.1	3	1.3	2	0.9	1	0.2	2	1	3	1.7	3	1.6	3	1.5	3	1.8	3	1.7	3	1.6	1	0.2	0	0.1	0	0.1
Z136	3	1.5	1	0.2	3	1.4	1	0.4	3	1.4	2	1	1	0.4	0	0.1	0	0.1	3	1.4	2	1	1	0.2	2	1	3	1.6	2	1	3	1.6	3	1.6	3	1.5	3	1.5	3	1.5	1	0.2	1	0.2
Z137	3	1.7	1	0.2	2	1	1	0.2	3	1.5	2	1	1	0.3	0	0.1	0	0.1	2	1	2	1	1	0.3	2	1	3	1.6	3	1.4	3	1.7	3	1.6	3	1.7	2	1	3	1.2	0	0.1	0	0.1
Z138	3	1.7	1	0.2	2	1	0	0.1	3	1.5	2	1	1	0.2	0	0.1	0	0.1	3	1.5	2	0.5	0	0.1	2	1	3	1.6	3	1.5	3	1.7	3	1.6	3	1.6	3	1.6	3	1.4	0	0.1	0	0.1
Z139	3	1.6	1	0.2	2	0.6	0	0.1	2	1	2	1	0	0.1	0	0.1	0	0.1	3	1.5	2	0.5	1	0.2	2	1	3	1.7	3	1.5	3	1.7	3	1.7	3	1.5	3	1.5	2	1	1	0.2	1	0.2
Z140	3	1.6	1	0.2	2	0.7	0	0.1	3	1.5	2	1	1	0.3	0	0.1	0	0.1	3	1.6	1	0.4	0	0.1	2	1	3	1.6	3	1.6	3	1.7	3	1.7	3	1.6	3	1.7	3	1.5	0	0.1	0	0.1
Z141	3	1.7	1	0.2	2	1	0	0.1	3	1.4	2	1	1	0.2	0	0.1	0	0.1	3	1.5	2	0.6	0	0.1	2	1	3	1.5	3	1.3	3	1.6	3	1.8	3	1.8	3	1.4	3	1.5	0	0.1	0	0.1
Z142	3	1.7	1	0.2	2	1	1	0.2	3	1.3	2	1	1	0.2	0	0.1	0	0.1	3	1.5	2	0.6	0	0.1	2	1	3	1.7	3	1.6	3	1.6	3	1.7	3	1.6	3	1.6	2	0.9	1	0.2	1	0.2
Z143	3	1.8	1	0.2	2	0.6	0	0.1	2	0.8	2	1	1	0.2	0	0.1	0	0.1	3	1.3	1	0.4	0	0.1	2	1	3	1.6	3	1.6	3	1.6	3	1.7	3	1.7	3	1.7	3	1.6	1	0.2	0	0.1
Z144	3	1.6	1	0.2	2	1	0	0.1	3	1.3	2	1	1	0.2	0	0.1	0	0.1	3	1.7	2	0.7	0	0.1	3	1.3	3	1.7	3	1.7	3	1.6	3	1.6	3	1.7	2	0.7	3	1.6	0	0.1	1	0.2
Z145	3	1.7	1	0.2	2	1	0	0.1	3	1.5	2	1	1	0.4	0	0.1	0	0.1	3	1.5	1	0.3	0	0.1	2	1	3	1.6	3	1.5	3	1.7	3	1.6	3	1.6	2	0.5	3	1.6	0	0.1	0	0.1
Z146	3	1.7	1	0.2	2	1	0	0.1	3	1.6	2	1	0	0.1	0	0.1	0	0.1	3	1.6	1	0.4	0	0.1	2	1	3	1.5	3	1.6	3	1.6	3	1.6	3	1.6	3	1.5	3	1.4	0	0.1	0	0.1
Z147	3	1.7	1	0.3	2	1	1	0.2	3	1.4	2	1	1	0.3	0	0.1	0	0.1	3	1.6	2	0.7	0	0.1	2	1	3	1.7	3	1.6	3	1.7	3	1.6	3	1.6	3	1.3	2	1	0	0.1	0	0.1
Z148	3	1.8	1	0.2	2	0.7	0	0.1	3	1.4	2	1	1	0.3	0	0.1	0	0.1	3	1.3	2	0.8	0	0.1	2	1	3	1.6	3	1.6	3	1.7	3	1.8	3	1.7	3	1.6	3	1.5	0	0.1	0	0.1
Z149	3	1.7	1	0.2	2	1	1	0.3	2	1	2	1	1	0.3	1	0.2	0	0.1	3	1.6	2	1	3	1.4	3	1.5	3	1.8	3	1.5	3	1.8	3	1.7	3	1.7	3	1.7	3	1.5	2	0.6	2	0.6
Z150	3	1.6	0	0.1	2	1	1	0.3	3	1.3	2	1	1	0.3	1	0.3	0	0.1	3	1.6	2	1	3	1.3	3	1.6	3	1.6	3	1.3	3	1.6	3	1.6	3	1.5	3	1.7	3	1.6	2	0.5	2	0.6
Z151	3	1.8	1	0.2	2	1	1	0.2	3	1.5	2	1	1	0.3	0	0.1	0	0.1	3	1.6	1	0.3	0	0.1	2	1	3	1.6	3	1.6	3	1.7	3	1.6	3	1.6	3	1.6	3	1.5	0	0.1	0	0.1
Z152	3	1.7	1	0.2	2	0.9	0	0.1	3	1.4	2	1	1	0.2	0	0.1	0	0.1	3	1.4	1	0.3	0	0.1	2	1	3	1.6	2	1	3	1.7	3	1.7	3	1.5	3	1.6	3	1.4	0	0.1	0	0.1
Z153	3	1.7	1	0.2	2	1	0	0.1	3	1.3	2	1	0	0.1	0	0.1	0	0.1	3	1.6	2	0.9	0	0.1	2	1	3	1.6	3	1.5	3	1.7	3	1.7	3	1.6	3	1.6	3	1.5	0	0.1	0	0.1
Z154	3	1.6	1	0.2	3	1.5	1	0.4	2	1	2	1	1	0.2	0	0.1	0	0.1	2	1	2	1	1	0.2	2	1	3	1.7	3	1.3	3	1.7	3	1.6	3	1.6	3	1.6	2	1	1	0.2	1	0.2
Z155	3	1.7	1	0.2	3	1.1	1	0.2	3	1.5	2	1	0	0.1	0	0.1	0	0.1	2	1	2	1	0	0.1	2	1	3	1.7	3	1.5	3	1.5	3	1.7	3	1.7	3	1.4	1	0.4	0	0.1	0	0.1
Z156	3	1.6	0	0.1	1	0.3	0	0.1	3	1.3	2	1	0	0.1	0	0.1	0	0.1	3	1.3	1	0.2	0	0.1	3	1.5	3	1.3	3	1.5	3	1.6	3	1.5	2	0.6	2	1	1	0.4	0	0.1	0	0.1
Z157	3	1.6	1	0.4	2	1	0	0.1	2	1	2	1	1	0.2	0	0.1	0	0.1	3	1.5	1	0.3	0	0.1	3	1.7	3	1.4	3	1.6	3	1.6	3	1.5	2	1	2	0.5	0	0.1	0	0.1	0	0.1
Z158	3	1.7	1	0.2	3	1.3	0	0.1	3	1.4	2	1	1	0.3	0	0.1	0	0.1	3	1.5	1	0.3	0	0.1	3	1.6	3	1.6	3	1.8	3	1.6	3	1.7	1	0.3	3	1.5	3	1.4	0	0.1	0	0.1
Z159	3	1.3	1	0.4	2	1	1	0.2	2	1	2	1	1	0.2	0	0.1	0	0.1	2	1	1	0.4	0	0.1	3	1.5	2	1	3	1.4	2	1	3	1.4	3	1.3	3	1.3	0	0.1	0	0.1	0	0.1
Z160	3	1.4	1	0.2	3	1.5	1	0.2	3	1.5	2	1	1	0.4	0	0.1	0	0.1	3	1.5	2	0.6	0	0.1	3	1.8	3	1.6	3	1.7	3	1.6	3	1.6	2	1	3	1.4	3	1.5	0	0.1	0	0.1
Z161	3	1.5	0	0.1	0	0.1	0	0.1	2	1	2	1	0	0.1	0	0.1	0	0.1	3	1.3	2	0.5	0	0.1	3	1.4	3	1.4	3	1.5	3	1.4	3	1.6	2	1	3	0.2	0	0.1	0	0.1	0	0.1
Z162	3	1.7	1	0.2	2	1	1	0.2	2	1	3	1.3	1	0.2	0	0.1	0	0.1	3	1.7	2	0.8	0	0.1	3	1.6	3	1.4	3	1.8	3	1.7	3	1.8	2	1	3	1.3	0	0.1	0	0.1	0	0.1
Z163	3	1.6	0	0.1	2	0.9	0	0.1	3	1.5	2	1	0	0.1	0	0.1	0	0.1	3	1.6	3	1.3	0	0.1	3	1.7	3	1.5	3	1.7	3	1.7	3	1.7	2	1	3	0.2	0	0.1	0	0.1	0	0.1
Z164	3	1.5	0	0.1	1	0.4	0	0.1	3	1.6	2	1	0	0.1	0	0.1	0	0.1	3	1.5	2	0.9	0	0.1	3	1.4	2	1	3	1.6	3	1.5	3	1.7	2	0.9	3	0.1	0	0.1	0	0.1	0	0.1
Z165	3	1.5	0	0.1	1	0.3	0	0.1	3	1.5	2	1	0	0.1	0	0.1	0	0.1	3	1.6	2	1	0	0.1	3	1.5	3	1.3	3	1.7	3	1.7	3	1.7	2	1	3	0.1	0	0.1	0	0.1	0	0.1
Z166	3	1.6	0	0.1	2	1	0	0.1	3	1.6	2	1	1	0.3	0	0.1	0	0.1	3	1.6	2	1	1	0.4	3	1.7	3	1.5	3	1.7	3	1.7	3	1.7	2	1	3	1.5	0	0.1	0	0.1	0	0.1
Z167	3	1.5	0	0.1	3	1.3	0	0.1	3	1.4	2	1	1	0.3	0	0.1	0	0.1	3	1.5	3	1.3	2	0.7	3	1.6	3	1.5	3	1.6	3	1.6	3	1.7	2	1	3	1.4	1	0.3	0	0.1	0	0.1
Z168	3	1.5	1	0.2	3	1.3	0	0.1	3	1.6	2	1	1	0.3	0	0.1	0	0.1	3	1.5	2	0.5	0	0.1	3	1.6	3	1.5	3	1.7	3	1.7	3	1.7	2	0.7	3	1.5	3	1.7	0	0.1	0	0.1
Z169	2	0.7	1	0.3	0	0.1	0	0.1	3	1.6	2	1	0	0.1	0	0.1	0	0.1	2	1	0	0.1	0	0.1	3	1.4	3	1.4	3	1.5	3	1.3	3	1.6	0	0.1	3	0.1	0	0.1	0	0.1	0	0.1
Z184	3	1.7	0	0.1	3	1.7	0	0.1	2	0.8	2	1	1	0.2	1	0.2	1	0.2	3	1.4	2	0.8	1	0.2	3	1.6	3	1.5	3	1.7	3	1.6	2	0.6	2	0.5	3	1.5	2	0.7	0	0.1	1	0.3
Z185	3	1.7	1	0.3	2	1	1	0.2	3	1.6	3	1.4	1	0.4	1	0.2	0	0.1	3	1.7	3	1.3	2	1	3	1.6	3	1.6	3	1.9	3	1.7	3	1.8	3	1.8	3	1.8	2	0.7	1	0.2	2	0.6
Z186	3	1.7	1	0.2	2	1	0	0.1	3	1.7	3	1.3	1	0.4	0	0.1	0	0.1	3	1.7	3	1.3	1	0.3	3	1.7	3	1.6	3	1.8	3	1.6	3	1.7	3	1.8	3	1.8	3	1.5	1	0.2	2	0.5
Z187	3	1.6	1	0.2	1	0.2	0	0.1	3	1.4	2	0.9	0	0.1	0	0.1	0	0.1	3	1.5	2	0.9	1	0.2	3	1.5	3	1.5	3	1.6	3	1.6	3	1.7	3	1.8	3	1.7	1	0.2	0	0.1	0	0.1
